# Supplementary material for: Effects of Insecticide and Herbicides on Thyroid Disturbances in Zebrafish
Source: Toxics. 2024 Aug 3;12(8):570. doi: 10.3390/toxics12080570 (PMC11358992; doi:10.3390/toxics12080570)
Supplement: Supplementary file 1 [file toxics-12-00570-s001.zip]

Archive with 1 entries (1 files):
- toxics-3115791-supplementary.pdf
